# Supplementary material for: Chloroplast-to-apoplast relocalization of MOC1 strengthens plant vascular immunity
Source: Hortic Res. 2026 Feb 19;13(5):uhag046. doi: 10.1093/hr/uhag046 (PMC13222483; doi:10.1093/hr/uhag046)
Supplement: Web_Material_uhag046 [file web_material_uhag046.zip]

Archive with 6 entries (6 files):
- MOC1 Supplementary figures 0127.docx
- MOC1 Supplementary Tables 1-3 0119.docx
- Sup Figure 1.pdf
- Sup Figure 2.pdf
- Sup Figure 3.pdf
- Sup Figure 4.pdf
